# Supplementary material for: Induction of Extrinsic Apoptotic Pathway in Pancreatic Cancer Cells by Apteranthes europaea Root Extract
Source: Int J Mol Sci. 2025 Oct 21;26(20):10221. doi: 10.3390/ijms262010221 (PMC12565304; doi:10.3390/ijms262010221)
Supplement: Supplementary file 1 [file ijms-26-10221-s001.zip]

Archive with 1 entries (1 files):
- ijms-3852934-supplementary.pdf
